# Supplementary material for: Analysis of Precore/Core Covariances Associated with Viral Kinetics and Genotypes in Hepatitis B e Antigen-Positive Chronic Hepatitis B Patients
Source: PLoS One. 2012 Feb 27;7(2):e32553. doi: 10.1371/journal.pone.0032553 (PMC3288105; doi:10.1371/journal.pone.0032553)
Supplement: Table S1 — Statistical examinations of all covariances. (XLS) [file pone.0032553.s003.xls]

## Sheet: Sheet1
Subgroup types	Genotypes	Number of patients	Time points	Hotspots/ Covarying residue numbers (p value†)	Proportion of mutation hotspots (p value††)
All patterns	B	8	Whole period	7/21 (0.058)	0.33 (0.002)
	C	15	Whole period	6/21 (0.067)	0.29 (0.012)
Stationary pattern	B and C	6	Whole period	4/8 (0.133)	0.50 (0.014)
	B	3	Whole period	4/7 (0.073)	0.57 (0.036)
	C	3	Whole period	1/2 (0.002)	0.50 (0.479)
	B and C	6	Early stage	1/2 (0.002)	0.50 (0.531)
	B	3	Early stage	- (-)	- (-)
	C	3	Early stage	1/2 (0.002)	0.50 (0.515)
Fluctuating pattern	B and C	17	Whole period	8/26 (0.005)	0.31 (0.002)
	B	5	Whole period	5/18 (0.192)	0.28 (0.022)
	C	12	Whole period	6/21 (0.067)	0.29 (0.010)
	B and C	17	Early stage	6/16 (0.315)	0.38 (0)
	B	5	Early stage	3/3 (0.001)	1.00 (0)
	C	12	Early stage	6/16 (0.315)	0.38 (0.004)
Declining pattern	B and C	9	Whole period	6/17 (0.240)	0.35 (0.003)
	B	1	Whole period	- (-)	- (-)
	C	8	Whole period	6/17 (0.240)	0.35 (0.007)
	B and C	9	Early stage	6/14 (0.500)	0.43 (0.001)
	B	1	Early stage	- (-)	- (-)
	C	8	Early stage	6/14 (0.500)	0.43 (0.001)
Wavering pattern	B and C	8	Whole period	7/24 (0.017)	0.29 (0.007)
	B	4	Whole period	5/18 (0.192)	0.28 (0.015)
	C	4	Whole period	4/12 (0.500)	0.33 (0.032)
	B and C	8	Early stage	3/6 (0.046)	0.50 (0.054)
	B	4	Early stage	3/3 (0.001)	1.00 (0)
	C	4	Early stage	1/7 (0.119)	0.14 (0.563)
HBeAg-seroconversion pattern	B and C	6	Whole period	7/15 (0.395)	0.47 (0.001)
	B	3	Whole period	3/4 (0.006)	0.75 (0)
	C	3	Whole period	6/13 (0.605)	0.46 (0.004)
	B and C	6	Early stage	7/10 (0.254)	0.70 (0)
	B	3	Early stage	3/3 (0.001)	1.00 (0)
	C	3	Early stage	5/7 (0.055)	0.71 (0)
HBeAg-nonseroconversion pattern	B and C	11	Whole period	6/23 (0.032)	0.26 (0.009)
	B	2	Whole period	3/5 (0.019)	0.20 (0.137)
	C	9	Whole period	6/20 (0.095)	0.30 (0.005)
	B and C	11	Early stage	5/10 (0.291)	0.50 (0.005)
	B	2	Early stage	- (-)	- (-)
	C	9	Early stage	5/9 (0.194)	0.56 (0.007)
Early stage means a time series spanning from baseline to a peak of serum HBV DNA.
† McNemar's test
†† Permutation test
