# Supplementary material for: Analysis of Precore/Core Covariances Associated with Viral Kinetics and Genotypes in Hepatitis B e Antigen-Positive Chronic Hepatitis B Patients
Source: PLoS One. 2012 Feb 27;7(2):e32553. doi: 10.1371/journal.pone.0032553 (PMC3288105; doi:10.1371/journal.pone.0032553)
Supplement: Table S2 — Single-point mutations of all subgroups. (XLS) [file pone.0032553.s004.xls]

## Sheet: Sheet1
Subgrouping factors	Subgroup types	Single-point mutations regardless amino acid properties	Percentage†	Single-point mutations with different amino acid properties	Percentage††
Viral kinetics (HBV DNA level)	Stationary pattern	34*, 42*, 60, 89*, 104, 185, 198, 190	0.38	34*, 104	0.5
	Fluctuating pattern	4, 5, 10, 20, 29*, 34*, 42*, 44, 46, 55, 56, 64, 67*, 70, 89*, 92, 94, 95, 106, 108, 109, 110, 112, 116*, 126*, 142, 145, 147, 159*, 160, 162, 164, 182*, 197, 192, 193, 209	0.24	5, 10, 29*, 34*, 44, 55, 56, 64, 67*, 70, 89*, 94, 106, 108, 109, 110, 116*, 147, 159*, 164, 182*	0.33
Fluctuating pattern	Declining pattern	10, 20, 34*, 42*, 55, 56, 70, 89*, 92, 106, 112, 116*, 126*, 142, 145, 147, 159*, 164, 192, 209	0.3	10, 34*, 55, 56, 70, 89*, 106, 116*, 147, 159*, 164	0.36
	Wavering pattern	4, 5, 10, 29*, 34*, 42*, 44, 46, 56, 64, 67*, 89*, 92, 94, 95, 108, 109, 110, 116*, 122, 159*, 160, 162, 164, 182*, 193, 197, 209	0.29	5, 29*, 34*, 44, 64, 67*, 94, 109, 110, 159*, 164, 182*	0.42
HBeAg-seroconversion	Yes	10, 20, 34*, 42*, 46, 67*, 70, 89*, 112, 116*, 126*, 193, 197, 209	0.43	10, 34*, 56, 67*, 70, 89*, 116*, 159*	0.63
	No	4, 5, 10, 29*, 34*, 42*, 44, 55, 56, 64, 89*, 92, 94, 95, 106, 108, 109, 110, 116*, 122, 126*, 142, 145, 147, 159*, 160, 162,164, 182*, 192, 209	0.26	5, 29*, 34*, 44, 55, 64, 94, 106, 108, 109, 110, 116*, 147, 159*, 164, 182*	0.31
Genotype	B	4, 5, 10, 34*, 42*, 44, 46, 67*, 89*, 94, 95, 104, 108, 116*, 122, 164, 193, 197, 198	0.26	5, 34*, 44, 67*, 94, 104, 108, 116*, 164	0.33
	C	10, 20, 29*, 34*, 42*, 55, 56, 60, 64, 70, 89*, 92, 106, 108, 109, 110, 112, 116*, 126*, 142, 145, 147, 159*, 160, 162, 164, 182*, 185, 190, 192, 209	0.26	10, 29*, 34*, 55, 56, 64, 70, 89*, 106, 109, 110, 116*, 147, 159*, 164, 182*	0.38
HBeAg: Hepatitis B e antigen. *: Literature-reported mutation hotspots. †: Percentage of mutation hotspots of "Single-point mutation regardless amino acid properties".††:Percentage of mutation hotspots of "Single-point mutations with different amino acid properties"
