# Supplementary material for: Analysis of Precore/Core Covariances Associated with Viral Kinetics and Genotypes in Hepatitis B e Antigen-Positive Chronic Hepatitis B Patients
Source: PLoS One. 2012 Feb 27;7(2):e32553. doi: 10.1371/journal.pone.0032553 (PMC3288105; doi:10.1371/journal.pone.0032553)
Supplement: Table S3 — Single-point mutation rules of all patients. (XLS) [file pone.0032553.s005.xls]

## Sheet: Stationary pattern
Patient serial number	Residue positions	Single-point mutation rules
1	34*	05(P) -> 06(T)
	34*	06(T) -> 07(P)
	34*	07(P) -> 08(T)
	34*	09(T) -> 10(P)
	89	04(L) -> 05(V)
	89	10(V) -> 12(L)
	104*	07(N) -> 08(I)
	104*	08(I) -> 09(N)
	198	05(Q) -> 06(K)
	198	06(K) -> 07(Q)
	198	07(Q) -> 08(K)
	198	09(K) -> 10(Q)
2
3	185	06(P) -> 07(S)
	185	07(S) -> 08(P)
	190	06(P) -> 07(L)
	190	07(L) -> 08(P)
4	60	01(I) -> 02(L)
	60	02(L) -> 03(I)
	60	03(I) -> 04(L)
	60	04(L) -> 05(I)
	60	07(I) -> 08(L)
	60	10(L) -> 11(I)
5
6	42	04(V) -> 05(M)
	42	05(M) -> 06(V)
	42	06(V) -> 07(M)
	42	08(M) -> 09(V)
*: Substitution with different amino acid properties

## Sheet: Fluctuating pattern
Patient serial number	Residue positions	Single-point mutation rules
1
2	29*	06(D) -> 07(G)
	29*	07(G) -> 08(D)
3	10*	07(I) -> 08(S)
	10*	08(S) -> 09(I)
	20	08(S) -> 09(Y)
	34*	10(T) -> 04(P)
	56*	10(I) -> 04(T)
	56*	04(T) -> 05(I)
	70*	10(T) -> 04(A)
	89*	10(L) -> 04(R)
	89*	04(R) -> 05(L)
	112	10(D) -> 04(E)
	209	07(E) -> 08(G)
	209	08(G) -> 09(E)
4	34	07(P) -> 08(A)
	34	08(A) -> 02(P)
	116*	11(S) -> 02(G)
	116*	07(G) -> 08(S)
	126	1106(I) -> 02(L)
	126	02(L) -> 04(I)
	126	04(I) -> 05(L)
	126	07(L) -> 08(I)
5	42	05(V) -> 08(M)
	42	08(M) -> 03(V)
	56	08(I) -> 03(V)
	92	08(G) -> 03(V)
	159*	08(P) -> 03(T)
	160	08(A) -> 03(P)
	209	08(E) -> 03(Q)
6	46	11(T) -> 12(S)
7	64*	12(S) -> 01(A)
	64*	03(A) -> 04(S)
	64*	06(S) -> 11(A)
	64*	11(A) -> 12(S)
	92	12(G) -> 01(V)
	92	01(V) -> 02(G)
	92	02(G) -> 03(V)
	92	03(V) -> 04(G)
	92	06(G) -> 11(V)
	92	12(V) -> 01(G)
	164*	02(P) -> 03(Q)
	164*	04(Q) -> 06(P)
	164*	06(P) -> 11(Q)
	164*	12(Q) -> 01(P)
	182*	12(G) -> 01(C)
	182*	01(C) -> 02(G)
	182*	02(G) -> 03(C)
	182*	03(C) -> 04(G)
	182*	06(G) -> 11(C)
	182*	12(C) -> 01(G)
8	34*	09(P) -> 03(T)
	44*	03(L) -> 04(S)
	44*	04(S) -> 05(L)
	94*	05(L) -> 06(S)
	94*	09(S) -> 03(L)
	95	05(M) -> 06(L)
	95	06(L) -> 09(M)
	108*	09(P) -> 03(Q)
	116*	09(S) -> 03(G)
	122	09(V) -> 03(M)
	164*	05(P) -> 06(Q)
	164*	06(Q) -> 09(P)
	164*	09(P) -> 03(Q)
9	4	05(F) -> 06(V)
	4	06(V) -> 07(F)
	5*	11(H) -> 12(P)
	5*	12(P) -> 02(H)
	10	07(I) -> 08(V)
	10	08(V) -> 09(I)
10	34*	05(T) -> 06(P)
	34*	09(P) -> 10(T)
	34*	02(T) -> 03(P)
	67*	05(H) -> 06(Y)
	67*	06(Y) -> 07(H)
	67*	07(H) -> 09(Y)
	67*	09(Y) -> 10(H)
	67*	02(H) -> 03(Y)
	89	03(V) -> 05(L)
	89	06(L) -> 07(V)
	89	07(V) -> 09(L)
	89	09(L) -> 10(V)
	89	02(V) -> 03(L)
	193	01(R) -> 02(C)
	193	02(C) -> 03®
	197	10(S) -> 11(T)
	197	11(T) -> 12(S)
	197	12(S) -> 01(T)
11	42	04(A) -> 05(V)
	116*	04(G) -> 05(S)
	126	04(L) -> 05(I)
	159*	04(P) -> 05(S)
12	55*	03(S) -> 04(A)
	55*	04(A) -> 06(S)
	56	09(V) -> 11(I)
	56	11(I) -> 12(V)
	56	03(V) -> 04(I)
	56	04(I) -> 06(V)
	92	08(G) -> 09(V)
	92	09(V) -> 11(G)
	92	11(G) -> 12(V)
	92	03(V) -> 04(G)
	92	04(G) -> 06(V)
	164*	11(P) -> 12(Q)
	164*	12(Q) -> 03(P)
13	56	08(L) -> 10(I)
	89	08(L) -> 10(V)
	89	10(V) -> 11(L)
	106*	08(E) -> 10(Q)
	116	08(S) -> 10(N)
	142	08(E) -> 10(D)
	145	08(L) -> 10(I)
	147*	08(Y) -> 10(F)
	159*	08(P) -> 10(S)
	192	08(P) -> 10(S)
14	108	09(P) -> 03(L)
	108	03(L) -> 04(P)
	109*	09(A) -> 03(T)
	109*	03(T) -> 04(A)
	110*	09(S) -> 03(F)
	110*	03(F) -> 04(S)
	159*	09(T) -> 03(P)
	159*	04(P) -> 05(T)
	162	09(R) -> 03(K)
	162	03(K) -> 04(R)
15	116*	09(G) -> 10(S)
	126	09(L) -> 10(I)
16	42	11(V) -> 12(A)
	42	02(A) -> 03(V)
	116	11(S) -> 12(G)
	116	02(G) -> 03(S)
	126	11(I) -> 12(L)
	126	02(L) -> 03(I)
	159*	11(P) -> 12(S)
	159*	03(S) -> 03(P)
17	159*	11(P) -> 05(T)
*: Substitution with different amino acid properties

## Sheet: Declining pattern
Patient serial number	Residue positions	Single-point mutation rules
1
2	10*	07(I) -> 08(S)
	10*	08(S) -> 09(I)
	20	08(S) -> 09(Y)
	34*	10(T) -> 04(P)
	56*	10(I) -> 04(T)
	56*	04(T) -> 05(I)
	70*	10(T) -> 04(A)
	89*	10(L) -> 04(R)
	89*	04(R) -> 05(L)
	112	10(D) -> 04(E)
	209	07(E) -> 08(G)
	209	08(G) -> 09(E)
3	34	07(P) -> 08(A)
	34	08(A) -> 02(P)
	116*	11(S) -> 02(G)
	116*	07(G) -> 08(S)
	126	1106(I) -> 02(L)
	126	02(L) -> 04(I)
	126	04(I) -> 05(L)
	126	07(L) -> 08(I)
4	42	04(A) -> 05(V)
	116*	04(G) -> 05(S)
	126	04(L) -> 05(I)
	159*	04(P) -> 05(S)
5	55*	03(S) -> 04(A)
	55*	04(A) -> 06(S)
	56	09(V) -> 11(I)
	56	11(I) -> 12(V)
	56	03(V) -> 04(I)
	56	04(I) -> 06(V)
	92	08(G) -> 09(V)
	92	09(V) -> 11(G)
	92	11(G) -> 12(V)
	92	03(V) -> 04(G)
	92	04(G) -> 06(V)
	164*	11(P) -> 12(Q)
	164*	12(Q) -> 03(P)
6	56	08(L) -> 10(I)
	89	08(L) -> 10(V)
	89	10(V) -> 11(L)
	106*	08(E) -> 10(Q)
	116	08(S) -> 10(N)
	142	08(E) -> 10(D)
	145	08(L) -> 10(I)
	147*	08(Y) -> 10(F)
	159*	08(P) -> 10(S)
	192	08(P) -> 10(S)
7	116*	09(G) -> 10(S)
	126	09(L) -> 10(I)
8	42	11(V) -> 12(A)
	42	02(A) -> 03(V)
	116	11(S) -> 12(G)
	116	02(G) -> 03(S)
	126	11(I) -> 12(L)
	126	02(L) -> 03(I)
	159*	11(P) -> 12(S)
	159*	03(S) -> 03(P)
9	159*	11(P) -> 05(T)
*: Substitution with different amino acid properties

## Sheet: Wavering pattern
Patient serial number	Residue positions	Single-point mutation rules
1	29*	06(D) -> 07(G)
	29*	07(G) -> 08(D)
2	42	05(V) -> 08(M)
	42	08(M) -> 03(V)
	56	08(I) -> 03(V)
	92	08(G) -> 03(V)
	159*	08(P) -> 03(T)
	160	08(A) -> 03(P)
	209	08(E) -> 03(Q)
3	46	11(T) -> 12(S)
4	64*	12(S) -> 01(A)
	64*	03(A) -> 04(S)
	64*	06(S) -> 11(A)
	64*	11(A) -> 12(S)
	92	12(G) -> 01(V)
	92	01(V) -> 02(G)
	92	02(G) -> 03(V)
	92	03(V) -> 04(G)
	92	06(G) -> 11(V)
	92	12(V) -> 01(G)
	164*	02(P) -> 03(Q)
	164*	04(Q) -> 06(P)
	164*	06(P) -> 11(Q)
	164*	12(Q) -> 01(P)
	182*	12(G) -> 01(C)
	182*	01(C) -> 02(G)
	182*	02(G) -> 03(C)
	182*	03(C) -> 04(G)
	182*	06(G) -> 11(C)
	182*	12(C) -> 01(G)
5	34*	09(P) -> 03(T)
	44*	03(L) -> 04(S)
	44*	04(S) -> 05(L)
	94*	05(L) -> 06(S)
	94*	09(S) -> 03(L)
	95	05(M) -> 06(L)
	95	06(L) -> 09(M)
	108*	09(P) -> 03(Q)
	116*	09(S) -> 03(G)
	122	09(V) -> 03(M)
	164*	05(P) -> 06(Q)
	164*	06(Q) -> 09(P)
	164*	09(P) -> 03(Q)
6	4	05(F) -> 06(V)
	4	06(V) -> 07(F)
	5*	11(H) -> 12(P)
	5*	12(P) -> 02(H)
	10	07(I) -> 08(V)
	10	08(V) -> 09(I)
7	34*	05(T) -> 06(P)
	34*	09(P) -> 10(T)
	34*	02(T) -> 03(P)
	67*	05(H) -> 06(Y)
	67*	06(Y) -> 07(H)
	67*	07(H) -> 09(Y)
	67*	09(Y) -> 10(H)
	67*	02(H) -> 03(Y)
	89	03(V) -> 05(L)
	89	06(L) -> 07(V)
	89	07(V) -> 09(L)
	89	09(L) -> 10(V)
	89	02(V) -> 03(L)
	193	01(R) -> 02(C)
	193	02(C) -> 03®
	197	10(S) -> 11(T)
	197	11(T) -> 12(S)
	197	12(S) -> 01(T)
8	108	09(P) -> 03(L)
	108	03(L) -> 04(P)
	109*	09(A) -> 03(T)
	109*	03(T) -> 04(A)
	110*	09(S) -> 03(F)
	110*	03(F) -> 04(S)
	159*	09(T) -> 03(P)
	159*	04(P) -> 05(T)
	162	09(R) -> 03(K)
	162	03(K) -> 04(R)
*: Substitution with different amino acid properties

## Sheet: HBeAg-seroconversion
Patient serial number	Residue positions	Single-point mutation rules
1
2	10*	07(I) -> 08(S)
	10*	08(S) -> 09(I)
	20	08(S) -> 09(Y)
	34*	10(T) -> 04(P)
	56*	10(I) -> 04(T)
	56*	04(T) -> 05(I)
	70*	10(T) -> 04(A)
	89*	10(L) -> 04(R)
	89*	04(R) -> 05(L)
	112	10(D) -> 04(E)
	209	07(E) -> 08(G)
	209	08(G) -> 09(E)
3	34	07(P) -> 08(A)
	34	08(A) -> 02(P)
	116*	11(S) -> 02(G)
	116*	07(G) -> 08(S)
	126	1106(I) -> 02(L)
	126	02(L) -> 04(I)
	126	04(I) -> 05(L)
	126	07(L) -> 08(I)
4	46	11(T) -> 12(S)
5	34*	05(T) -> 06(P)
	34*	09(P) -> 10(T)
	34*	02(T) -> 03(P)
	67*	05(H) -> 06(Y)
	67*	06(Y) -> 07(H)
	67*	07(H) -> 09(Y)
	67*	09(Y) -> 10(H)
	67*	02(H) -> 03(Y)
	89	03(V) -> 05(L)
	89	06(L) -> 07(V)
	89	07(V) -> 09(L)
	89	09(L) -> 10(V)
	89	02(V) -> 03(L)
	193	01(R) -> 02(C)
	193	02(C) -> 03®
	197	10(S) -> 11(T)
	197	11(T) -> 12(S)
	197	12(S) -> 01(T)
6	42	04(A) -> 05(V)
	116*	04(G) -> 05(S)
	126	04(L) -> 05(I)
	159*	04(P) -> 05(S)
*: Substitution with different amino acid properties

## Sheet: HBeAg-nonseroconversion
Patient serial number	Residue positions	Single-point mutation rules
1	29*	06(D) -> 07(G)
	29*	07(G) -> 08(D)
2	42	05(V) -> 08(M)
	42	08(M) -> 03(V)
	56	08(I) -> 03(V)
	92	08(G) -> 03(V)
	159*	08(P) -> 03(T)
	160	08(A) -> 03(P)
	209	08(E) -> 03(Q)
3	64*	12(S) -> 01(A)
	64*	03(A) -> 04(S)
	64*	06(S) -> 11(A)
	64*	11(A) -> 12(S)
	92	12(G) -> 01(V)
	92	01(V) -> 02(G)
	92	02(G) -> 03(V)
	92	03(V) -> 04(G)
	92	06(G) -> 11(V)
	92	12(V) -> 01(G)
	164*	02(P) -> 03(Q)
	164*	04(Q) -> 06(P)
	164*	06(P) -> 11(Q)
	164*	12(Q) -> 01(P)
	182*	12(G) -> 01(C)
	182*	01(C) -> 02(G)
	182*	02(G) -> 03(C)
	182*	03(C) -> 04(G)
	182*	06(G) -> 11(C)
	182*	12(C) -> 01(G)
4	34*	09(P) -> 03(T)
	44*	03(L) -> 04(S)
	44*	04(S) -> 05(L)
	94*	05(L) -> 06(S)
	94*	09(S) -> 03(L)
	95	05(M) -> 06(L)
	95	06(L) -> 09(M)
	108*	09(P) -> 03(Q)
	116*	09(S) -> 03(G)
	122	09(V) -> 03(M)
	164*	05(P) -> 06(Q)
	164*	06(Q) -> 09(P)
	164*	09(P) -> 03(Q)
5	4	05(F) -> 06(V)
	4	06(V) -> 07(F)
	5*	11(H) -> 12(P)
	5*	12(P) -> 02(H)
	10	07(I) -> 08(V)
	10	08(V) -> 09(I)
6	55*	03(S) -> 04(A)
	55*	04(A) -> 06(S)
	56	09(V) -> 11(I)
	56	11(I) -> 12(V)
	56	03(V) -> 04(I)
	56	04(I) -> 06(V)
	92	08(G) -> 09(V)
	92	09(V) -> 11(G)
	92	11(G) -> 12(V)
	92	03(V) -> 04(G)
	92	04(G) -> 06(V)
	164*	11(P) -> 12(Q)
	164*	12(Q) -> 03(P)
7	56	08(L) -> 10(I)
	89	08(L) -> 10(V)
	89	10(V) -> 11(L)
	106*	08(E) -> 10(Q)
	116	08(S) -> 10(N)
	142	08(E) -> 10(D)
	145	08(L) -> 10(I)
	147*	08(Y) -> 10(F)
	159*	08(P) -> 10(S)
	192	08(P) -> 10(S)
8	108	09(P) -> 03(L)
	108	03(L) -> 04(P)
	109*	09(A) -> 03(T)
	109*	03(T) -> 04(A)
	110*	09(S) -> 03(F)
	110*	03(F) -> 04(S)
	159*	09(T) -> 03(P)
	159*	04(P) -> 05(T)
	162	09(R) -> 03(K)
	162	03(K) -> 04(R)
9	116*	09(G) -> 10(S)
	126	09(L) -> 10(I)
10	42	11(V) -> 12(A)
	42	02(A) -> 03(V)
	116	11(S) -> 12(G)
	116	02(G) -> 03(S)
	126	11(I) -> 12(L)
	126	02(L) -> 03(I)
	159*	11(P) -> 12(S)
	159*	03(S) -> 03(P)
11	159*	11(P) -> 05(T)
*: Substitution with different amino acid properties

## Sheet: Genotype B
Patient serial number	Residue positions	Single-point mutation rules
1	34*	05(P) -> 06(T)
	34*	06(T) -> 07(P)
	34*	07(P) -> 08(T)
	34*	09(T) -> 10(P)
	89	04(L) -> 05(V)
	89	10(V) -> 12(L)
	104*	07(N) -> 08(I)
	104*	08(I) -> 09(N)
	198	05(Q) -> 06(K)
	198	06(K) -> 07(Q)
	198	07(Q) -> 08(K)
	198	09(K) -> 10(Q)
2
3	42	04(V) -> 05(M)
	42	05(M) -> 06(V)
	42	06(V) -> 07(M)
	42	08(M) -> 09(V)
4
5	46	11(T) -> 12(S)
6	34*	09(P) -> 03(T)
	44*	03(L) -> 04(S)
	44*	04(S) -> 05(L)
	94*	05(L) -> 06(S)
	94*	09(S) -> 03(L)
	95	05(M) -> 06(L)
	95	06(L) -> 09(M)
	108*	09(P) -> 03(Q)
	116*	09(S) -> 03(G)
	122	09(V) -> 03(M)
	164*	05(P) -> 06(Q)
	164*	06(Q) -> 09(P)
	164*	09(P) -> 03(Q)
7	4	05(F) -> 06(V)
	4	06(V) -> 07(F)
	5*	11(H) -> 12(P)
	5*	12(P) -> 02(H)
	10	07(I) -> 08(V)
	10	08(V) -> 09(I)
8	34*	05(T) -> 06(P)
	34*	09(P) -> 10(T)
	34*	02(T) -> 03(P)
	67*	05(H) -> 06(Y)
	67*	06(Y) -> 07(H)
	67*	07(H) -> 09(Y)
	67*	09(Y) -> 10(H)
	67*	02(H) -> 03(Y)
	89	03(V) -> 05(L)
	89	06(L) -> 07(V)
	89	07(V) -> 09(L)
	89	09(L) -> 10(V)
	89	02(V) -> 03(L)
	193	01(R) -> 02(C)
	193	02(C) -> 03®
	197	10(S) -> 11(T)
	197	11(T) -> 12(S)
	197	12(S) -> 01(T)
*: Substitution with different amino acid properties

## Sheet: Genotype C
Patient serial number	Residue positions	Single-point mutation rules
1	185	06(P) -> 07(S)
	185	07(S) -> 08(P)
	190	06(P) -> 07(L)
	190	07(L) -> 08(P)
2	60	01(I) -> 02(L)
	60	02(L) -> 03(I)
	60	03(I) -> 04(L)
	60	04(L) -> 05(I)
	60	07(I) -> 08(L)
	60	10(L) -> 11(I)
3
4	29*	06(D) -> 07(G)
	29*	07(G) -> 08(D)
5	10*	07(I) -> 08(S)
	10*	08(S) -> 09(I)
	20	08(S) -> 09(Y)
	34*	10(T) -> 04(P)
	56*	10(I) -> 04(T)
	56*	04(T) -> 05(I)
	70*	10(T) -> 04(A)
	89*	10(L) -> 04(R)
	89*	04(R) -> 05(L)
	112	10(D) -> 04(E)
	209	07(E) -> 08(G)
	209	08(G) -> 09(E)
6	34	07(P) -> 08(A)
	34	08(A) -> 02(P)
	116*	11(S) -> 02(G)
	116*	07(G) -> 08(S)
	126	1106(I) -> 02(L)
	126	02(L) -> 04(I)
	126	04(I) -> 05(L)
	126	07(L) -> 08(I)
7	42	05(V) -> 08(M)
	42	08(M) -> 03(V)
	56	08(I) -> 03(V)
	92	08(G) -> 03(V)
	159*	08(P) -> 03(T)
	160	08(A) -> 03(P)
	209	08(E) -> 03(Q)
8	64*	12(S) -> 01(A)
	64*	03(A) -> 04(S)
	64*	06(S) -> 11(A)
	64*	11(A) -> 12(S)
	92	12(G) -> 01(V)
	92	01(V) -> 02(G)
	92	02(G) -> 03(V)
	92	03(V) -> 04(G)
	92	06(G) -> 11(V)
	92	12(V) -> 01(G)
	164*	02(P) -> 03(Q)
	164*	04(Q) -> 06(P)
	164*	06(P) -> 11(Q)
	164*	12(Q) -> 01(P)
	182*	12(G) -> 01(C)
	182*	01(C) -> 02(G)
	182*	02(G) -> 03(C)
	182*	03(C) -> 04(G)
	182*	06(G) -> 11(C)
	182*	12(C) -> 01(G)
9	42	04(A) -> 05(V)
	116*	04(G) -> 05(S)
	126	04(L) -> 05(I)
	159*	04(P) -> 05(S)
10	55*	03(S) -> 04(A)
	55*	04(A) -> 06(S)
	56	09(V) -> 11(I)
	56	11(I) -> 12(V)
	56	03(V) -> 04(I)
	56	04(I) -> 06(V)
	92	08(G) -> 09(V)
	92	09(V) -> 11(G)
	92	11(G) -> 12(V)
	92	03(V) -> 04(G)
	92	04(G) -> 06(V)
	164*	11(P) -> 12(Q)
	164*	12(Q) -> 03(P)
11	56	08(L) -> 10(I)
	89	08(L) -> 10(V)
	89	10(V) -> 11(L)
	106*	08(E) -> 10(Q)
	116	08(S) -> 10(N)
	142	08(E) -> 10(D)
	145	08(L) -> 10(I)
	147*	08(Y) -> 10(F)
	159*	08(P) -> 10(S)
	192	08(P) -> 10(S)
12	108	09(P) -> 03(L)
	108	03(L) -> 04(P)
	109*	09(A) -> 03(T)
	109*	03(T) -> 04(A)
	110*	09(S) -> 03(F)
	110*	03(F) -> 04(S)
	159*	09(T) -> 03(P)
	159*	04(P) -> 05(T)
	162	09(R) -> 03(K)
	162	03(K) -> 04(R)
13	116*	09(G) -> 10(S)
	126	09(L) -> 10(I)
14	42	11(V) -> 12(A)
	42	02(A) -> 03(V)
	116	11(S) -> 12(G)
	116	02(G) -> 03(S)
	126	11(I) -> 12(L)
	126	02(L) -> 03(I)
	159*	11(P) -> 12(S)
	159*	03(S) -> 03(P)
15	159*	11(P) -> 05(T)
*: Substitution with different amino acid properties
