# Supplementary material for: Analysis of Precore/Core Covariances Associated with Viral Kinetics and Genotypes in Hepatitis B e Antigen-Positive Chronic Hepatitis B Patients
Source: PLoS One. 2012 Feb 27;7(2):e32553. doi: 10.1371/journal.pone.0032553 (PMC3288105; doi:10.1371/journal.pone.0032553)
Supplement: Text S1 — A list of 13 literature-reported mutation hotspots. (TXT) [file pone.0032553.s006.txt]

28, 29, 34, 42, 67, 88, 89, 116, 126, 159, 182, 184, 211
